# Supplementary material for: Complete genome sequence of endophytic nitrogen-fixing Klebsiella variicola strain DX120E
Source: Stand Genomic Sci. 2015 May 8;10:22. doi: 10.1186/s40793-015-0004-2 (PMC4511632; doi:10.1186/s40793-015-0004-2)
Supplement: Additional file 2: Figure S2. — Comparison of plasmid pKV2 of Klebsiella variicola strain DX120E with plasmid pKOXM1C of K. oxytoca strain M1. [file s40793-015-0004-2-S2.zip]

Archive with 1 entries (1 files):
- 6229839111567758_add2.bib
