# Supplementary material for: Complete genome sequence of endophytic nitrogen-fixing Klebsiella variicola strain DX120E
Source: Stand Genomic Sci. 2015 May 8;10:22. doi: 10.1186/s40793-015-0004-2 (PMC4511632; doi:10.1186/s40793-015-0004-2)
Supplement: Additional file 2: Figure S2. — Comparison of plasmid pKV2 of Klebsiella variicola strain DX120E with plasmid pKOXM1C of K. oxytoca strain M1. [file s40793-015-0004-2-S2.zip › 6229839111567758_add2.bib]

@article{Woese+Kandler+Wheelis_1990,
	author = "C.R. Woese and O. Kandler and M.L. Wheelis",
	title = "Towards a natural system of organisms: proposal for the domains Archaea, Bacteria, and Eucarya.",
	journal = "Proceedings of the National Academy of Sciences of the United States of America",
	volume = "87",
	pages = "4576-4579",
	year = "1990",
	issn = "0027-8424",
	essn = "1091-6490"
}
@book{Castellani+Chalmers_1919,
	author = "A. Castellani and A.J. Chalmers",
	title = "Genus Escherichia Castellani and Chalmers, 1918",
	edition = "3",
	publisher = "Williams, Wood and Co.",
	address = "New York",
	pages = "941-943",
	year = "1919"
}
@article{Skerman+McGowan+Sneath_1980,
	author = "V.B.D. Skerman and V. McGowan and P.H.A. Sneath",
	title = "Approved Lists of Bacterial Names",
	journal = "International Journal of Systematic Bacteriology",
	volume = "30",
	pages = "225-420",
	year = "1980",
	issn = "0020-7713"
}
@book{Garrity+Bell+Lilburn_2005,
	author = "G.M. Garrity and J.A. Bell and T. Lilburn",
	editor = "G.M. Garrity and D.J. Brenner and N.R. Krieg and J.T. Staley",
	title = "Phylum XIV. Proteobacteria phyl. nov.",
	volume = "2, Part B",
	edition = "2",
	publisher = "Springer",
	address = "New York",
	pages = "1",
	year = "2005",
	isbn = "0387241442"
}
@article{Li+Zhang+Chen+Ma+Dong+Zhang_2004,
	author = "X. Li and D. Zhang and F. Chen and J. Ma and Y. Dong and L. Zhang",
	title = "Klebsiella singaporensis sp. nov., a novel isomaltulose-producing bacterium",
	journal = "International Journal of Systematic and Evolutionary Microbiology",
	volume = "54",
	pages = "2131-2136",
	year = "2004",
	issn = "1466-5026",
	essn = "1466-5034"
}
@article{Hormaeche+Edwards_1960,
	author = "E. Hormaeche and P.R. Edwards",
	title = "A proposed genus Enterobacter.",
	journal = "International Bulletin of Bacteriological Nomenclature and Taxonomy",
	volume = "10",
	pages = "71-74",
	year = "1960",
	issn = "0096-266X"
}
@article{List_Editor_2004,
	author = " List Editor",
	title = "Validation of publication of new names and new combinations previously effectively published outside the IJSEM.  List no. 97.",
	journal = "International Journal of Systematic and Evolutionary Microbiology",
	volume = "54",
	pages = "631-632",
	year = "2004",
	issn = "1466-5026",
	essn = "1466-5034"
}
@article{Trevisan_1887,
	author = "V. Trevisan",
	title = "Sul micrococco della rabbia e sulla possibilita di riconoscere durante il periode d'incubazione, dall'essame del sangue della persona moricata, se ha contratta l'infezione rabbica.",
	journal = "Rendiconti dell' Istituto Lombardo di Scienze e Lettere, Ser 2",
	volume = "20",
	pages = "88-105",
	year = "1887"
}
@article{Brisse+Passet+Grimont_2014,
	author = "S. Brisse and V. Passet and P.A.D. Grimont",
	title = "Description of Klebsiella quasipneumoniae sp. nov., isolated from human infections, with two subspecies, Klebsiella quasipneumoniae subsp. quasipneumoniae subsp. nov. and Klebsiella quasipneumoniae subsp. similipneumoniae subsp. nov., and demonstration that Klebsiella singaporensis is a junior heterotypic synonym of Klebsiella variicola",
	journal = "International Journal of Systematic and Evolutionary Microbiology",
	volume = "64",
	pages = "3146-3152",
	year = "2014",
	issn = "1466-5026",
	essn = "1466-5034"
}
@article{Trevisan_1885,
	author = "V. Trevisan",
	title = "Carratteri di alcuni nuovi generi di Batteriacee.",
	journal = "Atti della Accademia Fisica-Medica-Statistica in Milano, Series 4",
	volume = "3",
	pages = "92-107",
	year = "1885"
}
@book{Garrity+Bell+Lilburn_2005,
	author = "G.M. Garrity and J.A. Bell and T. Lilburn",
	editor = "G.M. Garrity and D.J. Brenner and N.R. Krieg and J.T. Staley",
	title = "Class III. Gammaproteobacteria class. nov.",
	volume = "2, Part B",
	edition = "2",
	publisher = "Springer",
	address = "New York",
	pages = "1",
	year = "2005",
	isbn = "0387241442"
}
@article{Rosenblueth+Martínez+Silva+Martínez-Romero_2004,
	author = "M. Rosenblueth and L. Martínez and J. Silva and E. Martínez-Romero",
	title = "Klebsiella variicola, a novel species with clinical and plant-associated isolates",
	journal = "Systematic and Applied Microbiology",
	volume = "27",
	pages = "27-35",
	year = "2004",
	issn = "0723-2020"
}
@article{Rahn_1937,
	author = "O. Rahn",
	title = "New principles for the classification of bacteria.",
	journal = "Zentralblatt für Bakteriologie, Parasitenkunde, Infektionskrankheiten und Hygiene. Abteilung II",
	volume = "96",
	pages = "273-286",
	year = "1937",
	issn = "0044-4057"
}
@article{Drancourt+Bollet+Carta+Rousselier_2001,
	author = "M. Drancourt and C. Bollet and A. Carta and P. Rousselier",
	title = "Phylogenetic analyses of Klebsiella species delineate Klebsiella and Raoultella gen. nov., with description of Raoultella ornithinolytica comb. nov., Raoultella terrigena comb. nov. and Raoultella planticola comb. nov.",
	journal = "International Journal of Systematic and Evolutionary Microbiology",
	volume = "51",
	pages = "925-932",
	year = "2001",
	issn = "1466-5026",
	essn = "1466-5034"
}
@article{Lautrop_1956,
	author = "H. Lautrop",
	title = "Gelatin-liquefying Klebsiella strains (Bacterium oxytocum (Flügge) ).",
	journal = "Acta Pathologica et Bacteriologica Scandinavica",
	volume = "39",
	pages = "375-384",
	year = "1956",
	issn = "0365-5555"
}
@article{List_Editor_2005,
	author = " List Editor",
	title = "Validation of publication of new names and new combinations previously effectively published outside the IJSEM. List no. 106.",
	journal = "International Journal of Systematic and Evolutionary Microbiology",
	volume = "55",
	pages = "2235-2238",
	year = "2005",
	issn = "1466-5026",
	essn = "1466-5034"
}
@book{Garrity+Holt_2001,
	author = "G.M. Garrity and J.G. Holt",
	editor = "G.M. Garrity and D.R. Boone and R.W. Castenholz",
	title = "Taxonomic Outline of the Archaea and Bacteria.",
	volume = "1",
	edition = "2",
	publisher = "Springer",
	address = "New York",
	pages = "155-166",
	year = "2001"
}
